# Supplementary material for: Reverse Sneezing in Dogs: Observational Study in 30 Cases
Source: Vet Sci. 2022 Nov 29;9(12):665. doi: 10.3390/vetsci9120665 (PMC9782110; doi:10.3390/vetsci9120665)
Supplement: Supplementary file 1 [file vetsci-09-00665-s001.zip]

Archive with 1 entries (1 files):
- vetsci-1969283-supplementary.mov
